# Supplementary material for: Unveiling species diversity within early-diverging fungi from China XVI: Five new Absidia and a new Gongronella species (Cunninghamellaceae, Mucoromycota)
Source: MycoKeys. 2026 Jul 8;136:193–216. doi: 10.3897/mycokeys.136.201393 (PMC13373581; doi:10.3897/mycokeys.136.201393)
Supplement: XML Treatment for Absidia hubeiensis [file mycokeys.136.201393-treatment3.xml]

<!DOCTYPE tp:taxon-treatment
  PUBLIC "-//TaxonX//DTD Taxonomic Treatment Publishing DTD v0 20100105//EN" "tax-treatment-NSO.dtd">
<tp:taxon-treatment xmlns:tp="http://www.plazi.org/taxpub"><tp:treatment-meta><kwd-group><label>Taxon classification</label><kwd>
                <named-content content-type="kingdom">Fungi</named-content>
              </kwd><kwd>
                <named-content content-type="order">Mucorales</named-content>
              </kwd><kwd>
                <named-content content-type="family">Cunninghamellaceae</named-content>
              </kwd></kwd-group><mixed-citation publication-type="journal"><person-group><name><surname>Li</surname><given-names>Fei</given-names></name><name><surname>Zhang</surname><given-names>Ri-Peng</given-names></name><name><surname>Fang</surname><given-names>Jun-Nan</given-names></name><name><surname>Wang</surname><given-names>Xiao-Jie</given-names></name><name><surname>Zou</surname><given-names>Hong-Yu</given-names></name><name><surname>Geng</surname><given-names>Shu-Ting</given-names></name><name><surname>Wang</surname><given-names>Shi</given-names></name><name><surname>Fang</surname><given-names>Ze-Min</given-names></name><name><surname>Liu</surname><given-names>Xiao-Yong</given-names></name></person-group><article-title>Unveiling species diversity within early-diverging fungi from China XVI: Five new <italic><tp:taxon-name><tp:taxon-name-part taxon-name-part-type="genus" reg="Absidia">Absidia</tp:taxon-name-part></tp:taxon-name></italic> and a new <italic><tp:taxon-name><tp:taxon-name-part taxon-name-part-type="genus" reg="Gongronella">Gongronella</tp:taxon-name-part></tp:taxon-name></italic> species (<tp:taxon-name><tp:taxon-name-part taxon-name-part-type="family" reg="Cunninghamellaceae">Cunninghamellaceae</tp:taxon-name-part></tp:taxon-name>, <tp:taxon-name><tp:taxon-name-part taxon-name-part-type="phylum" reg="Mucoromycota">Mucoromycota</tp:taxon-name-part></tp:taxon-name>)</article-title><source>MycoKeys</source><day>08</day><month>07</month><year>2026</year><volume>136</volume><fpage>193</fpage><lpage>216</lpage><pub-id pub-id-type="doi">10.3897/mycokeys.136.201393</pub-id></mixed-citation></tp:treatment-meta><tp:nomenclature><tp:taxon-name><object-id xmlns:xlink="http://www.w3.org/1999/xlink" content-type="arpha" xlink:type="simple">287AEC09-9A03-511C-900A-EED429385E79</object-id>
                    		<tp:taxon-name-part taxon-name-part-type="genus" reg="Absidia">Absidia</tp:taxon-name-part> <tp:taxon-name-part taxon-name-part-type="species" reg="hubeiensis">hubeiensis</tp:taxon-name-part>
                    	
                    		<object-id xmlns:xlink="http://www.w3.org/1999/xlink" xlink:type="simple">Fungal Names: FN 573947</object-id>
                    	</tp:taxon-name><tp:taxon-authority>F. Li, H. Zhao &amp; X.Y. Liu</tp:taxon-authority><tp:taxon-status xmlns:xlink="http://www.w3.org/1999/xlink" xlink:type="simple">sp. nov.</tp:taxon-status><xref ref-type="fig" rid="F5">Fig. 5</xref></tp:nomenclature><tp:treatment-sec sec-type="Etymology"><title>Etymology.</title><p>The epithet <italic>hubeiensis</italic> (Lat.) refers to the type locality, Hubei Province.</p><fig id="F5" position="float" orientation="portrait"><object-id xmlns:xlink="http://www.w3.org/1999/xlink" content-type="doi" xlink:type="simple">10.3897/mycokeys.136.201393.figure5</object-id><object-id xmlns:xlink="http://www.w3.org/1999/xlink" content-type="zenodo_dep_id" xlink:type="simple">21292393</object-id><object-id xmlns:xlink="http://www.w3.org/1999/xlink" content-type="arpha" xlink:type="simple">A504500D-01D5-56D6-9FA7-517866EAC886</object-id><label>Figure 5.</label><caption><p>Morphologies of <italic><tp:taxon-name><tp:taxon-name-part taxon-name-part-type="genus" reg="Absidia">Absidia</tp:taxon-name-part> <tp:taxon-name-part taxon-name-part-type="species" reg="hubeiensis">hubeiensis</tp:taxon-name-part></tp:taxon-name></italic> (<abbrev xmlns:xlink="http://www.w3.org/1999/xlink" content-type="institution" xlink:title="Herbarium Mycologicum Academiae Sinicae in Beijing, China" xlink:type="simple">HMAS</abbrev> 354599, holotype). <bold>a, b</bold>. Colonies on <abbrev xmlns:xlink="http://www.w3.org/1999/xlink" xlink:title="Potato Dextrose Agar" xlink:type="simple">PDA</abbrev> (<bold>a</bold>. Obverse; <bold>b</bold>. Reverse); <bold>c, d</bold>. Branched sporangiophores with columellae and apophyses; <bold>e, f</bold>. Sporangiophores with sporangia; <bold>g, h</bold>. Columellae with projections and collars <bold>i</bold>. Rhizoids; <bold>j</bold>. Sporangiospores. Scale bars: 10 µm (<bold>c–j</bold>).</p></caption><graphic xmlns:xlink="http://www.w3.org/1999/xlink" xlink:href="mycokeys-136-193-g005.jpg" id="oo_1711209.jpg" position="float" orientation="portrait" xlink:type="simple"><uri content-type="original_file" xlink:type="simple">https://binary.pensoft.net/fig/1711209</uri></graphic></fig></tp:treatment-sec><tp:treatment-sec sec-type="Holotype"><title>Holotype.</title><p><abbrev xmlns:xlink="http://www.w3.org/1999/xlink" content-type="institution" xlink:title="Herbarium Mycologicum Academiae Sinicae in Beijing, China" xlink:type="simple">HMAS</abbrev> 354599.</p></tp:treatment-sec><tp:treatment-sec sec-type="Description"><title>Description.</title><p>Colonies on <abbrev xmlns:xlink="http://www.w3.org/1999/xlink" xlink:title="Potato Dextrose Agar" xlink:type="simple">PDA</abbrev> at 25 °C for 4 days, growing moderately, attaining 43–50 mm in diameter, showing an average growth rate of approximately 10.8–12.5 mm/d, snowy white, velvety, and with a wave-like edge on the reverse. Hyphae branched, subhyaline, septate, and 5.4–16.0 µm in diameter. Stolons subhyaline to hyaline, gradually becoming brownish when mature, smooth, branched, some septate, and 2.5–9.3 µm in diameter. Rhizoids present, root-like, branched, and subhyaline. Sporangiophores arising from stolons, smooth, erect or bent, unbranched or simply branched, monopodial or sympodial, hyaline or subhyaline, brownish when mature, often with a septum 1.6–3.7 µm below the apophysis, 18.8–148.7 µm long, and 1.5–4.5 µm wide. Sporangia pyriform, smooth, subhyaline, deliquescent-walled, multi-spored, 8.6–27.2 µm long, and 9.0–28.0 µm wide. Apophyses absent or distinct, subhyaline, 2.1–9.3 µm high, gradually widening from the base to the top, 3.9–5.4 µm wide at the base, and 8.6–20.8 µm wide at the top. Collars present. Columellae globose, hyaline, 7.5–13.7 µm long, and 9.6–14.1 µm wide. Projections present, single, pacifier-like, subhyaline, 3.9–6.8 µm long, and 1.5–3.5 µm wide. Sporangiospores usually cylindrical, sage green, smooth, 3.1–4.4 µm long, and 1.7–2.8 µm wide. Chlamydospores absent. Zygospores unobserved.</p></tp:treatment-sec><tp:treatment-sec sec-type="Materials examined"><title>Materials examined.</title><p>China • Hubei Province, Huanggang City, Xishui County, Sanjiao Mountain National Forest Park (<named-content xmlns:xlink="http://www.w3.org/1999/xlink" content-type="dwc:verbatimCoordinates" xlink:type="simple">30°17.50'N, 115°19.40'E</named-content>), in the soil, 15 March 2024, Heng Zhao (holotype <abbrev xmlns:xlink="http://www.w3.org/1999/xlink" content-type="institution" xlink:title="Herbarium Mycologicum Academiae Sinicae in Beijing, China" xlink:type="simple">HMAS</abbrev> 354599, ex-holotype living culture <named-content xmlns:xlink="http://www.w3.org/1999/xlink" content-type="dwc:institutional_code" xlink:title="China General Microbiological Culture Collection Center, Chinese Academy of Sciences" xlink:href="https://scientific-collections.gbif.org/institution/ffff0a26-d2c0-46b3-a359-e9e8310ce20b" xlink:type="simple">CGMCC</named-content> 3.29874 = XG21653-1-1).</p></tp:treatment-sec><tp:treatment-sec sec-type="GenBank accession numbers"><title>GenBank accession numbers.</title><p><abbrev xmlns:xlink="http://www.w3.org/1999/xlink" xlink:title="internal transcribed spacer" xlink:type="simple">ITS</abbrev><ext-link xmlns:xlink="http://www.w3.org/1999/xlink" xlink:href="PZ378777" ext-link-type="gen" xlink:type="simple">PZ378777</ext-link>; <abbrev xmlns:xlink="http://www.w3.org/1999/xlink" xlink:title="large subunit" xlink:type="simple">LSU</abbrev><ext-link xmlns:xlink="http://www.w3.org/1999/xlink" xlink:href="PZ381887" ext-link-type="gen" xlink:type="simple">PZ381887</ext-link>; <abbrev xmlns:xlink="http://www.w3.org/1999/xlink" xlink:title="small subunit" xlink:type="simple">SSU</abbrev><ext-link xmlns:xlink="http://www.w3.org/1999/xlink" xlink:href="PZ385215" ext-link-type="gen" xlink:type="simple">PZ385215</ext-link>; <italic>act</italic><ext-link xmlns:xlink="http://www.w3.org/1999/xlink" xlink:href="PZ397473" ext-link-type="gen" xlink:type="simple">PZ397473</ext-link>; <italic>TEF1α</italic><ext-link xmlns:xlink="http://www.w3.org/1999/xlink" xlink:href="PZ414693" ext-link-type="gen" xlink:type="simple">PZ414693</ext-link>.</p></tp:treatment-sec><tp:treatment-sec sec-type="Notes"><title>Notes.</title><p>In the phylogenetic analyses, based on the concatenated <abbrev xmlns:xlink="http://www.w3.org/1999/xlink" xlink:title="internal transcribed spacer" xlink:type="simple">ITS</abbrev>-<abbrev xmlns:xlink="http://www.w3.org/1999/xlink" xlink:title="large subunit" xlink:type="simple">LSU</abbrev>-<italic>TEF1α</italic>-<italic>act</italic>-<abbrev xmlns:xlink="http://www.w3.org/1999/xlink" xlink:title="small subunit" xlink:type="simple">SSU</abbrev> sequences, the newly identified strains of <italic><tp:taxon-name><tp:taxon-name-part taxon-name-part-type="genus" reg="Absidia">Absidia</tp:taxon-name-part> <tp:taxon-name-part taxon-name-part-type="species" reg="hubeiensis">hubeiensis</tp:taxon-name-part></tp:taxon-name></italic> are closely allied to <italic><tp:taxon-name><tp:taxon-name-part taxon-name-part-type="genus" reg="Absidia">A.</tp:taxon-name-part> <tp:taxon-name-part taxon-name-part-type="species" reg="cylindrospora">cylindrospora</tp:taxon-name-part></tp:taxon-name></italic> (Fig. <xref ref-type="fig" rid="F1">1</xref>: MLBS = 89%, <abbrev xmlns:xlink="http://www.w3.org/1999/xlink" xlink:title="Bayesian Inference Posterior Probability" xlink:type="simple">BIPP</abbrev> = 0.99). The pairwise identity values between <italic><tp:taxon-name><tp:taxon-name-part taxon-name-part-type="genus" reg="Absidia">A.</tp:taxon-name-part> <tp:taxon-name-part taxon-name-part-type="species" reg="hubeiensis">hubeiensis</tp:taxon-name-part></tp:taxon-name></italic> and <italic><tp:taxon-name><tp:taxon-name-part taxon-name-part-type="genus" reg="Absidia">A.</tp:taxon-name-part> <tp:taxon-name-part taxon-name-part-type="species" reg="cylindrospora">cylindrospora</tp:taxon-name-part></tp:taxon-name></italic> are 89.5% for <abbrev xmlns:xlink="http://www.w3.org/1999/xlink" xlink:title="internal transcribed spacer" xlink:type="simple">ITS</abbrev>, 99.3% for <abbrev xmlns:xlink="http://www.w3.org/1999/xlink" xlink:title="large subunit" xlink:type="simple">LSU</abbrev>. The values of <italic>TEF1α</italic>, <italic>act</italic>, and <abbrev xmlns:xlink="http://www.w3.org/1999/xlink" xlink:title="small subunit" xlink:type="simple">SSU</abbrev> are not available. Morphologically, differences between <italic><tp:taxon-name><tp:taxon-name-part taxon-name-part-type="genus" reg="Absidia">A.</tp:taxon-name-part> <tp:taxon-name-part taxon-name-part-type="species" reg="hubeiensis">hubeiensis</tp:taxon-name-part></tp:taxon-name></italic> and <italic><tp:taxon-name><tp:taxon-name-part taxon-name-part-type="genus" reg="Absidia">A.</tp:taxon-name-part> <tp:taxon-name-part taxon-name-part-type="species" reg="cylindrospora">cylindrospora</tp:taxon-name-part></tp:taxon-name></italic> (<xref ref-type="bibr" rid="B16">Ho et al. 2004</xref>) include slower growth rate (10.8–12.5 mm/d vs. 12.9 mm/d), shorter sporangiophores (18.8–148.7 × 1.5–4.5 µm vs. 130.0–230.0 × 2.5–4.5 µm), larger sporangia (8.6–27.2 × 9.0–28.0 µm vs. 15.1–22.5 × 17.5–25.0 µm), smaller columellae (7.5–13.7 × 9.6–14.1 µm vs. 12.2–21.2 × 12.3–15.1 µm), and larger sporangiospores (3.1–4.4 × 1.7–2.8 µm vs. 3.5–4.1 × 1.1–2.0 µm).</p></tp:treatment-sec><tp:treatment-sec><!--Section generated to contain objects referenced in tp:taxon-treatment.--><fig id="F1" position="float" orientation="portrait"><object-id xmlns:xlink="http://www.w3.org/1999/xlink" content-type="doi" xlink:type="simple">10.3897/mycokeys.136.201393.figure1</object-id><object-id xmlns:xlink="http://www.w3.org/1999/xlink" content-type="zenodo_dep_id" xlink:type="simple">21292373</object-id><object-id xmlns:xlink="http://www.w3.org/1999/xlink" content-type="arpha" xlink:type="simple">5FEFB0D3-C26A-5BC2-9FAB-7A863F08746C</object-id><label>Figure 1.</label><caption><p>Phylogenetic tree of <italic><tp:taxon-name><tp:taxon-name-part taxon-name-part-type="genus" reg="Absidia">Absidia</tp:taxon-name-part></tp:taxon-name></italic> based on <abbrev xmlns:xlink="http://www.w3.org/1999/xlink" xlink:title="internal transcribed spacer" xlink:type="simple">ITS</abbrev>-<abbrev xmlns:xlink="http://www.w3.org/1999/xlink" xlink:title="large subunit" xlink:type="simple">LSU</abbrev>-<italic>TEF1α</italic>-<italic>act</italic>-<abbrev xmlns:xlink="http://www.w3.org/1999/xlink" xlink:title="small subunit" xlink:type="simple">SSU</abbrev> sequences, with <italic><tp:taxon-name><tp:taxon-name-part taxon-name-part-type="genus" reg="Cunninghamella">Cunninghamella</tp:taxon-name-part> <tp:taxon-name-part taxon-name-part-type="species" reg="elegans">elegans</tp:taxon-name-part></tp:taxon-name></italic> and <italic><tp:taxon-name><tp:taxon-name-part taxon-name-part-type="genus" reg="Cunninghamella">C.</tp:taxon-name-part> <tp:taxon-name-part taxon-name-part-type="species" reg="blakesleeana">blakesleeana</tp:taxon-name-part></tp:taxon-name></italic> as outgroups. The concatenated dataset comprises 152 strains and 4,963 characters. The best RAxML tree had a final likelihood value of –40469.077957. The evolutionary model GTR+I+G is applied for all genes. The matrix contained 2,140 distinct alignment patterns, with 51% of characters being completely undetermined or missing. Maximum Likelihood Bootstrap Values (left, <abbrev xmlns:xlink="http://www.w3.org/1999/xlink" xlink:title="Maximum Likelihood Bootstrap Values" xlink:type="simple">MLBV</abbrev> ≥ 70%) and Bayesian Inference Posterior Probability (right, <abbrev xmlns:xlink="http://www.w3.org/1999/xlink" xlink:title="Bayesian Inference Posterior Probability" xlink:type="simple">BIPP</abbrev> ≥ 0.90) are shown on the nodes, divided by a slash “/”. <abbrev xmlns:xlink="http://www.w3.org/1999/xlink" xlink:title="Maximum Likelihood Bootstrap Values" xlink:type="simple">MLBV</abbrev> &lt; 70% and <abbrev xmlns:xlink="http://www.w3.org/1999/xlink" xlink:title="Bayesian Inference Posterior Probability" xlink:type="simple">BIPP</abbrev> &lt; 0.90 are represented by an en dash “–”. The ten newly proposed strains are indicated in bold red. Bold strains marked with an asterisk “*” represent ex-types or ex-holotypes. Branches shortened to fit the page are represented by double slashes “//” and the number of folds “×”. The scale at the bottom left indicates 0.1 substitutions per site.</p></caption><graphic xmlns:xlink="http://www.w3.org/1999/xlink" xlink:href="mycokeys-136-193-g001.jpg" id="oo_1711205.jpg" position="float" orientation="portrait" xlink:type="simple"><uri content-type="original_file" xlink:type="simple">https://binary.pensoft.net/fig/1711205</uri></graphic></fig></tp:treatment-sec><ref-list><ref id="B16"><mixed-citation xmlns:xlink="http://www.w3.org/1999/xlink" xlink:type="simple">Ho HM, Chuang SC, Chen SJ (2004) Notes on <tp:taxon-name><tp:taxon-name-part taxon-name-part-type="class">Zygomycetes</tp:taxon-name-part></tp:taxon-name> of Taiwan (IV): Three <italic><tp:taxon-name><tp:taxon-name-part taxon-name-part-type="genus">Absidia</tp:taxon-name-part></tp:taxon-name></italic> species (<tp:taxon-name><tp:taxon-name-part taxon-name-part-type="family">Mucoraceae</tp:taxon-name-part></tp:taxon-name>). Fungal Science 19(3–4): 125–131. <ext-link xlink:href="10.7099/FS.201012.0005" ext-link-type="doi" xlink:type="simple">http://doi.org/10.7099/FS.201012.0005</ext-link></mixed-citation></ref></ref-list></tp:taxon-treatment>
