# Supplementary material for: Unveiling species diversity within early-diverging fungi from China XVI: Five new Absidia and a new Gongronella species (Cunninghamellaceae, Mucoromycota)
Source: MycoKeys. 2026 Jul 8;136:193–216. doi: 10.3897/mycokeys.136.201393 (PMC13373581; doi:10.3897/mycokeys.136.201393)
Supplement: XML Treatment for Absidia myceliosa [file mycokeys.136.201393-treatment5.xml]

<!DOCTYPE tp:taxon-treatment
  PUBLIC "-//TaxonX//DTD Taxonomic Treatment Publishing DTD v0 20100105//EN" "tax-treatment-NSO.dtd">
<tp:taxon-treatment xmlns:tp="http://www.plazi.org/taxpub"><tp:treatment-meta><kwd-group><label>Taxon classification</label><kwd>
                <named-content content-type="kingdom">Fungi</named-content>
              </kwd><kwd>
                <named-content content-type="order">Mucorales</named-content>
              </kwd><kwd>
                <named-content content-type="family">Cunninghamellaceae</named-content>
              </kwd></kwd-group><mixed-citation publication-type="journal"><person-group><name><surname>Li</surname><given-names>Fei</given-names></name><name><surname>Zhang</surname><given-names>Ri-Peng</given-names></name><name><surname>Fang</surname><given-names>Jun-Nan</given-names></name><name><surname>Wang</surname><given-names>Xiao-Jie</given-names></name><name><surname>Zou</surname><given-names>Hong-Yu</given-names></name><name><surname>Geng</surname><given-names>Shu-Ting</given-names></name><name><surname>Wang</surname><given-names>Shi</given-names></name><name><surname>Fang</surname><given-names>Ze-Min</given-names></name><name><surname>Liu</surname><given-names>Xiao-Yong</given-names></name></person-group><article-title>Unveiling species diversity within early-diverging fungi from China XVI: Five new <italic><tp:taxon-name><tp:taxon-name-part taxon-name-part-type="genus" reg="Absidia">Absidia</tp:taxon-name-part></tp:taxon-name></italic> and a new <italic><tp:taxon-name><tp:taxon-name-part taxon-name-part-type="genus" reg="Gongronella">Gongronella</tp:taxon-name-part></tp:taxon-name></italic> species (<tp:taxon-name><tp:taxon-name-part taxon-name-part-type="family" reg="Cunninghamellaceae">Cunninghamellaceae</tp:taxon-name-part></tp:taxon-name>, <tp:taxon-name><tp:taxon-name-part taxon-name-part-type="phylum" reg="Mucoromycota">Mucoromycota</tp:taxon-name-part></tp:taxon-name>)</article-title><source>MycoKeys</source><day>08</day><month>07</month><year>2026</year><volume>136</volume><fpage>193</fpage><lpage>216</lpage><pub-id pub-id-type="doi">10.3897/mycokeys.136.201393</pub-id></mixed-citation></tp:treatment-meta><tp:nomenclature><tp:taxon-name><object-id xmlns:xlink="http://www.w3.org/1999/xlink" content-type="arpha" xlink:type="simple">C837560A-C81D-59DE-BCEB-5839B628747F</object-id>
                    		<tp:taxon-name-part taxon-name-part-type="genus" reg="Absidia">Absidia</tp:taxon-name-part> <tp:taxon-name-part taxon-name-part-type="species" reg="myceliosa">myceliosa</tp:taxon-name-part>
                    	
                    		<object-id xmlns:xlink="http://www.w3.org/1999/xlink" xlink:type="simple">Fungal Names: FN 573949</object-id>
                    	</tp:taxon-name><tp:taxon-authority>F. Li, H. Zhao &amp; X.Y. Liu</tp:taxon-authority><tp:taxon-status xmlns:xlink="http://www.w3.org/1999/xlink" xlink:type="simple">sp. nov.</tp:taxon-status><xref ref-type="fig" rid="F7">Fig. 7</xref></tp:nomenclature><tp:treatment-sec sec-type="Etymology"><title>Etymology.</title><p>The epithet <italic>myceliosa</italic> (Lat.), referring to the luxuriant mycelia.</p><fig id="F7" position="float" orientation="portrait"><object-id xmlns:xlink="http://www.w3.org/1999/xlink" content-type="doi" xlink:type="simple">10.3897/mycokeys.136.201393.figure7</object-id><object-id xmlns:xlink="http://www.w3.org/1999/xlink" content-type="zenodo_dep_id" xlink:type="simple">21292401</object-id><object-id xmlns:xlink="http://www.w3.org/1999/xlink" content-type="arpha" xlink:type="simple">E833323E-F4E0-560E-8107-C21A2C0390E0</object-id><label>Figure 7.</label><caption><p>Morphologies of <italic><tp:taxon-name><tp:taxon-name-part taxon-name-part-type="genus" reg="Absidia">Absidia</tp:taxon-name-part> <tp:taxon-name-part taxon-name-part-type="species" reg="myceliosa">myceliosa</tp:taxon-name-part></tp:taxon-name></italic> (<abbrev xmlns:xlink="http://www.w3.org/1999/xlink" content-type="institution" xlink:title="Herbarium Mycologicum Academiae Sinicae in Beijing, China" xlink:type="simple">HMAS</abbrev> 354601, holotype). <bold>a, b</bold>. Colonies on <abbrev xmlns:xlink="http://www.w3.org/1999/xlink" xlink:title="Potato Dextrose Agar" xlink:type="simple">PDA</abbrev> (<bold>a</bold>. Obverse; <bold>b</bold>. Reverse); <bold>c</bold>. Branched sporangiophores with columellae and projections; <bold>d, e</bold>. Sporangiophores with sporangia; <bold>f, g</bold>. Columellae with apophyses; <bold>h, i</bold>. Columellae with collars and projections; <bold>j</bold>. Rhizoids; <bold>k–m</bold>. Chlamydospores; <bold>n</bold>. Sporangiospores. Scale bars: 10 µm (<bold>c–n</bold>).</p></caption><graphic xmlns:xlink="http://www.w3.org/1999/xlink" xlink:href="mycokeys-136-193-g007.jpg" id="oo_1711211.jpg" position="float" orientation="portrait" xlink:type="simple"><uri content-type="original_file" xlink:type="simple">https://binary.pensoft.net/fig/1711211</uri></graphic></fig></tp:treatment-sec><tp:treatment-sec sec-type="Holotype"><title>Holotype.</title><p><abbrev xmlns:xlink="http://www.w3.org/1999/xlink" content-type="institution" xlink:title="Herbarium Mycologicum Academiae Sinicae in Beijing, China" xlink:type="simple">HMAS</abbrev> 354601.</p></tp:treatment-sec><tp:treatment-sec sec-type="Description"><title>Description.</title><p>Colonies on <abbrev xmlns:xlink="http://www.w3.org/1999/xlink" xlink:title="Potato Dextrose Agar" xlink:type="simple">PDA</abbrev> at 25 °C for 9 days, growing slowly, attaining 61–65 mm in diameter, showing an average growth rate of approximately 6.8–7.2 mm/d, initially white, velvety, irregularly and concentrically zonate with a ring, and radially in reverse. Hyphae branched, subhyaline, light grayish, and 3.8–7.7 µm in diameter. Stolons subhyaline, gradually becoming brownish when mature, smooth, branched, some septate, and 2.9–6.5 µm in diameter. Rhizoids abundant, root-like, branched, and subhyaline. Sporangiophores arising from stolons, smooth, mostly erect, unbranched or simply branched, monopodial or sympodial, some 2–4 in whorls, subhyaline, brownish when mature, often with a septum 2.2–4.0 µm below the apophysis, 35.9–171.5 µm long, and 2.5–4.4 µm wide. Sporangia pyriform, smooth, subhyaline, deliquescent-walled, multi-spored, 18.5–18.9 µm long, and 15.3–17.4 µm wide. Apophyses distinct, subhyaline, 3.2–7.8 µm high, gradually widening from the base to the top, 2.2–4.9 µm wide at the base, and 6.0–9.3 µm wide at the top. Collars present. Columellae subglobose to globose, subhyaline, 6.5–11.5 µm long, and 6.6–10.8 µm wide. Projections present, single, pacifier-like, subhyaline, 3.9–9.5 µm long, and 1.0–2.4 µm wide. Sporangiospores usually cylindrical, sage green, smooth, 3.3–3.7 µm long, and 1.4–2.2 µm wide. Chlamydospores present, terminal or intercalary, and thick-walled. Zygospores not observed.</p></tp:treatment-sec><tp:treatment-sec sec-type="Materials examined"><title>Materials examined.</title><p>China • Guangxi Zhuang Autonomous Region, Chongzuo City, Jiangzhou District, Provincial Highway 313, Chongzuo Ecological Park (<named-content xmlns:xlink="http://www.w3.org/1999/xlink" content-type="dwc:verbatimCoordinates" xlink:type="simple">22°16.64'N, 107°30.77'E</named-content>), in the soil, 28 November 2024, Heng Zhao (holotype <abbrev xmlns:xlink="http://www.w3.org/1999/xlink" content-type="institution" xlink:title="Herbarium Mycologicum Academiae Sinicae in Beijing, China" xlink:type="simple">HMAS</abbrev> 354601, ex-holotype living culture <named-content xmlns:xlink="http://www.w3.org/1999/xlink" content-type="dwc:institutional_code" xlink:title="China General Microbiological Culture Collection Center, Chinese Academy of Sciences" xlink:href="https://scientific-collections.gbif.org/institution/ffff0a26-d2c0-46b3-a359-e9e8310ce20b" xlink:type="simple">CGMCC</named-content> 3.29876 = XG21645-1-1).</p></tp:treatment-sec><tp:treatment-sec sec-type="GenBank accession numbers"><title>GenBank accession numbers.</title><p><abbrev xmlns:xlink="http://www.w3.org/1999/xlink" xlink:title="internal transcribed spacer" xlink:type="simple">ITS</abbrev><ext-link xmlns:xlink="http://www.w3.org/1999/xlink" xlink:href="PZ378781" ext-link-type="gen" xlink:type="simple">PZ378781</ext-link>; <abbrev xmlns:xlink="http://www.w3.org/1999/xlink" xlink:title="large subunit" xlink:type="simple">LSU</abbrev><ext-link xmlns:xlink="http://www.w3.org/1999/xlink" xlink:href="PZ381891" ext-link-type="gen" xlink:type="simple">PZ381891</ext-link>; <abbrev xmlns:xlink="http://www.w3.org/1999/xlink" xlink:title="small subunit" xlink:type="simple">SSU</abbrev><ext-link xmlns:xlink="http://www.w3.org/1999/xlink" xlink:href="PZ385219" ext-link-type="gen" xlink:type="simple">PZ385219</ext-link>; <italic>act</italic><ext-link xmlns:xlink="http://www.w3.org/1999/xlink" xlink:href="PZ392928" ext-link-type="gen" xlink:type="simple">PZ392928</ext-link>; <italic>TEF1α</italic><ext-link xmlns:xlink="http://www.w3.org/1999/xlink" xlink:href="PZ414687" ext-link-type="gen" xlink:type="simple">PZ414687</ext-link>.</p></tp:treatment-sec><tp:treatment-sec sec-type="Notes"><title>Notes.</title><p>In the phylogenetic analyses, based on the concatenated <abbrev xmlns:xlink="http://www.w3.org/1999/xlink" xlink:title="internal transcribed spacer" xlink:type="simple">ITS</abbrev>-<abbrev xmlns:xlink="http://www.w3.org/1999/xlink" xlink:title="large subunit" xlink:type="simple">LSU</abbrev>-<italic>TEF1α</italic>-<italic>act</italic>-<abbrev xmlns:xlink="http://www.w3.org/1999/xlink" xlink:title="small subunit" xlink:type="simple">SSU</abbrev> sequences, the newly identified strains of <italic><tp:taxon-name><tp:taxon-name-part taxon-name-part-type="genus" reg="Absidia">Absidia</tp:taxon-name-part> <tp:taxon-name-part taxon-name-part-type="species" reg="myceliosa">myceliosa</tp:taxon-name-part></tp:taxon-name></italic> sp.nov. are intimately allied to the aforementioned new species <italic><tp:taxon-name><tp:taxon-name-part taxon-name-part-type="genus" reg="Absidia">A.</tp:taxon-name-part> <tp:taxon-name-part taxon-name-part-type="species" reg="longisporangiophora">longisporangiophora</tp:taxon-name-part></tp:taxon-name></italic> (Fig. <xref ref-type="fig" rid="F1">1</xref>: MLBS = 100%, <abbrev xmlns:xlink="http://www.w3.org/1999/xlink" xlink:title="Bayesian Inference Posterior Probability" xlink:type="simple">BIPP</abbrev> = 1). The pairwise identity values between <italic><tp:taxon-name><tp:taxon-name-part taxon-name-part-type="genus" reg="Absidia">A.</tp:taxon-name-part> <tp:taxon-name-part taxon-name-part-type="species" reg="myceliosa">myceliosa</tp:taxon-name-part></tp:taxon-name></italic> and <italic><tp:taxon-name><tp:taxon-name-part taxon-name-part-type="genus" reg="Absidia">A.</tp:taxon-name-part> <tp:taxon-name-part taxon-name-part-type="species" reg="longisporangiophora">longisporangiophora</tp:taxon-name-part></tp:taxon-name></italic> are 95.6% for <abbrev xmlns:xlink="http://www.w3.org/1999/xlink" xlink:title="internal transcribed spacer" xlink:type="simple">ITS</abbrev>, 98.9% for <abbrev xmlns:xlink="http://www.w3.org/1999/xlink" xlink:title="large subunit" xlink:type="simple">LSU</abbrev>, 98.6% for <italic>TEF1α</italic>, 99.4% for <italic>act</italic>, and 99.8% for <abbrev xmlns:xlink="http://www.w3.org/1999/xlink" xlink:title="small subunit" xlink:type="simple">SSU</abbrev>. The previous notes of <italic><tp:taxon-name><tp:taxon-name-part taxon-name-part-type="genus" reg="Absidia">A.</tp:taxon-name-part> <tp:taxon-name-part taxon-name-part-type="species" reg="longisporangiophora">longisporangiophora</tp:taxon-name-part></tp:taxon-name></italic> provide the morphological differences between the two new species.</p></tp:treatment-sec><tp:treatment-sec><!--Section generated to contain objects referenced in tp:taxon-treatment.--><fig id="F1" position="float" orientation="portrait"><object-id xmlns:xlink="http://www.w3.org/1999/xlink" content-type="doi" xlink:type="simple">10.3897/mycokeys.136.201393.figure1</object-id><object-id xmlns:xlink="http://www.w3.org/1999/xlink" content-type="zenodo_dep_id" xlink:type="simple">21292373</object-id><object-id xmlns:xlink="http://www.w3.org/1999/xlink" content-type="arpha" xlink:type="simple">5FEFB0D3-C26A-5BC2-9FAB-7A863F08746C</object-id><label>Figure 1.</label><caption><p>Phylogenetic tree of <italic><tp:taxon-name><tp:taxon-name-part taxon-name-part-type="genus" reg="Absidia">Absidia</tp:taxon-name-part></tp:taxon-name></italic> based on <abbrev xmlns:xlink="http://www.w3.org/1999/xlink" xlink:title="internal transcribed spacer" xlink:type="simple">ITS</abbrev>-<abbrev xmlns:xlink="http://www.w3.org/1999/xlink" xlink:title="large subunit" xlink:type="simple">LSU</abbrev>-<italic>TEF1α</italic>-<italic>act</italic>-<abbrev xmlns:xlink="http://www.w3.org/1999/xlink" xlink:title="small subunit" xlink:type="simple">SSU</abbrev> sequences, with <italic><tp:taxon-name><tp:taxon-name-part taxon-name-part-type="genus" reg="Cunninghamella">Cunninghamella</tp:taxon-name-part> <tp:taxon-name-part taxon-name-part-type="species" reg="elegans">elegans</tp:taxon-name-part></tp:taxon-name></italic> and <italic><tp:taxon-name><tp:taxon-name-part taxon-name-part-type="genus" reg="Cunninghamella">C.</tp:taxon-name-part> <tp:taxon-name-part taxon-name-part-type="species" reg="blakesleeana">blakesleeana</tp:taxon-name-part></tp:taxon-name></italic> as outgroups. The concatenated dataset comprises 152 strains and 4,963 characters. The best RAxML tree had a final likelihood value of –40469.077957. The evolutionary model GTR+I+G is applied for all genes. The matrix contained 2,140 distinct alignment patterns, with 51% of characters being completely undetermined or missing. Maximum Likelihood Bootstrap Values (left, <abbrev xmlns:xlink="http://www.w3.org/1999/xlink" xlink:title="Maximum Likelihood Bootstrap Values" xlink:type="simple">MLBV</abbrev> ≥ 70%) and Bayesian Inference Posterior Probability (right, <abbrev xmlns:xlink="http://www.w3.org/1999/xlink" xlink:title="Bayesian Inference Posterior Probability" xlink:type="simple">BIPP</abbrev> ≥ 0.90) are shown on the nodes, divided by a slash “/”. <abbrev xmlns:xlink="http://www.w3.org/1999/xlink" xlink:title="Maximum Likelihood Bootstrap Values" xlink:type="simple">MLBV</abbrev> &lt; 70% and <abbrev xmlns:xlink="http://www.w3.org/1999/xlink" xlink:title="Bayesian Inference Posterior Probability" xlink:type="simple">BIPP</abbrev> &lt; 0.90 are represented by an en dash “–”. The ten newly proposed strains are indicated in bold red. Bold strains marked with an asterisk “*” represent ex-types or ex-holotypes. Branches shortened to fit the page are represented by double slashes “//” and the number of folds “×”. The scale at the bottom left indicates 0.1 substitutions per site.</p></caption><graphic xmlns:xlink="http://www.w3.org/1999/xlink" xlink:href="mycokeys-136-193-g001.jpg" id="oo_1711205.jpg" position="float" orientation="portrait" xlink:type="simple"><uri content-type="original_file" xlink:type="simple">https://binary.pensoft.net/fig/1711205</uri></graphic></fig></tp:treatment-sec></tp:taxon-treatment>
