# Supplementary material for: Unveiling species diversity within early-diverging fungi from China XVI: Five new Absidia and a new Gongronella species (Cunninghamellaceae, Mucoromycota)
Source: MycoKeys. 2026 Jul 8;136:193–216. doi: 10.3897/mycokeys.136.201393 (PMC13373581; doi:10.3897/mycokeys.136.201393)
Supplement: XML Treatment for Gongronella globospora [file mycokeys.136.201393-treatment6.xml]

<!DOCTYPE tp:taxon-treatment
  PUBLIC "-//TaxonX//DTD Taxonomic Treatment Publishing DTD v0 20100105//EN" "tax-treatment-NSO.dtd">
<tp:taxon-treatment xmlns:tp="http://www.plazi.org/taxpub"><tp:treatment-meta><kwd-group><label>Taxon classification</label><kwd>
                <named-content content-type="kingdom">Fungi</named-content>
              </kwd><kwd>
                <named-content content-type="order">Mucorales</named-content>
              </kwd><kwd>
                <named-content content-type="family">Cunninghamellaceae</named-content>
              </kwd></kwd-group><mixed-citation publication-type="journal"><person-group><name><surname>Li</surname><given-names>Fei</given-names></name><name><surname>Zhang</surname><given-names>Ri-Peng</given-names></name><name><surname>Fang</surname><given-names>Jun-Nan</given-names></name><name><surname>Wang</surname><given-names>Xiao-Jie</given-names></name><name><surname>Zou</surname><given-names>Hong-Yu</given-names></name><name><surname>Geng</surname><given-names>Shu-Ting</given-names></name><name><surname>Wang</surname><given-names>Shi</given-names></name><name><surname>Fang</surname><given-names>Ze-Min</given-names></name><name><surname>Liu</surname><given-names>Xiao-Yong</given-names></name></person-group><article-title>Unveiling species diversity within early-diverging fungi from China XVI: Five new <italic><tp:taxon-name><tp:taxon-name-part taxon-name-part-type="genus" reg="Absidia">Absidia</tp:taxon-name-part></tp:taxon-name></italic> and a new <italic><tp:taxon-name><tp:taxon-name-part taxon-name-part-type="genus" reg="Gongronella">Gongronella</tp:taxon-name-part></tp:taxon-name></italic> species (<tp:taxon-name><tp:taxon-name-part taxon-name-part-type="family" reg="Cunninghamellaceae">Cunninghamellaceae</tp:taxon-name-part></tp:taxon-name>, <tp:taxon-name><tp:taxon-name-part taxon-name-part-type="phylum" reg="Mucoromycota">Mucoromycota</tp:taxon-name-part></tp:taxon-name>)</article-title><source>MycoKeys</source><day>08</day><month>07</month><year>2026</year><volume>136</volume><fpage>193</fpage><lpage>216</lpage><pub-id pub-id-type="doi">10.3897/mycokeys.136.201393</pub-id></mixed-citation></tp:treatment-meta><tp:nomenclature><tp:taxon-name><object-id xmlns:xlink="http://www.w3.org/1999/xlink" content-type="arpha" xlink:type="simple">0C92D6CA-EDAD-5C51-92CE-8219D6657806</object-id>
                    		<tp:taxon-name-part taxon-name-part-type="genus" reg="Gongronella">Gongronella</tp:taxon-name-part> <tp:taxon-name-part taxon-name-part-type="species" reg="globospora">globospora</tp:taxon-name-part>
                    	
                    		<object-id xmlns:xlink="http://www.w3.org/1999/xlink" xlink:type="simple">Fungal Names: FN 573950</object-id>
                    	</tp:taxon-name><tp:taxon-authority>F. Li, Z.M. Fang &amp; X.Y. Liu</tp:taxon-authority><tp:taxon-status xmlns:xlink="http://www.w3.org/1999/xlink" xlink:type="simple">sp. nov.</tp:taxon-status><xref ref-type="fig" rid="F8">Fig. 8</xref></tp:nomenclature><tp:treatment-sec sec-type="Etymology"><title>Etymology.</title><p>The epithet <italic>globospora</italic> (Lat.), refers to the globose sporangia.</p><fig id="F8" position="float" orientation="portrait"><object-id xmlns:xlink="http://www.w3.org/1999/xlink" content-type="doi" xlink:type="simple">10.3897/mycokeys.136.201393.figure8</object-id><object-id xmlns:xlink="http://www.w3.org/1999/xlink" content-type="zenodo_dep_id" xlink:type="simple">21292403</object-id><object-id xmlns:xlink="http://www.w3.org/1999/xlink" content-type="arpha" xlink:type="simple">AA67B827-C6E1-5968-A724-D89C536FBD01</object-id><label>Figure 8.</label><caption><p>Morphologies of <italic><tp:taxon-name><tp:taxon-name-part taxon-name-part-type="genus" reg="Gongronella">Gongronella</tp:taxon-name-part> <tp:taxon-name-part taxon-name-part-type="species" reg="globospora">globospora</tp:taxon-name-part></tp:taxon-name></italic> (<abbrev xmlns:xlink="http://www.w3.org/1999/xlink" content-type="institution" xlink:title="Herbarium Mycologicum Academiae Sinicae in Beijing, China" xlink:type="simple">HMAS</abbrev> 354602, holotype). <bold>a, b</bold>. Colonies on <abbrev xmlns:xlink="http://www.w3.org/1999/xlink" xlink:title="Potato Dextrose Agar" xlink:type="simple">PDA</abbrev> (<bold>a</bold>. Obverse; <bold>b</bold>. Reverse); <bold>c, d</bold>. Unbranched sporangiophores with mature sporangia; <bold>e, f</bold>. Unbranched sporangiophores with sterile sporangia; <bold>g, h</bold>. Branched sporangiophores with columellae, collars, apophyses, septa; <bold>i, j</bold>. Giant cells; <bold>k</bold>. Rhizoids; <bold>l</bold>. Intercalary chlamydospores; <bold>m</bold>. Sporangiospores. Scale bars: 10 µm (<bold>c–m</bold>).</p></caption><graphic xmlns:xlink="http://www.w3.org/1999/xlink" xlink:href="mycokeys-136-193-g008.jpg" id="oo_1711212.jpg" position="float" orientation="portrait" xlink:type="simple"><uri content-type="original_file" xlink:type="simple">https://binary.pensoft.net/fig/1711212</uri></graphic></fig></tp:treatment-sec><tp:treatment-sec sec-type="Holotype"><title>Holotype.</title><p><abbrev xmlns:xlink="http://www.w3.org/1999/xlink" content-type="institution" xlink:title="Herbarium Mycologicum Academiae Sinicae in Beijing, China" xlink:type="simple">HMAS</abbrev> 354602.</p></tp:treatment-sec><tp:treatment-sec sec-type="Description"><title>Description.</title><p>Colonies on <abbrev xmlns:xlink="http://www.w3.org/1999/xlink" xlink:title="Potato Dextrose Agar" xlink:type="simple">PDA</abbrev> in the dark at 25 °C for 8 days, growing moderately, attaining 46–62 mm in diameter, exhibiting an average growth rate of approximately 5.8–7.8 mm/d, white throughout the entire growth phase, cottony on the colony’s surface and irregularly notched at the edge, and milky white in reverse. Rhizoids root-like, subhyaline, branched, and contain oil droplets. Stolons absent. Sporangiophores arising from aerial hyphae, mostly subhyaline, smooth, erect or bent, unbranched or branched 2–4 times, 28.3–175.2 µm long and 1.8–3.8 µm wide, usually with one septum 2.2–3.3 µm below the apophysis, and partly containing oil droplets. Sterile sporangia present, hyaline, globose or rarely gourd-shaped, 7.7–15.9 µm in diameter. Fertile sporangia light brown, subhyaline, globose, smooth, deliquescent-walled, 15.3–16.6 µm in diameter, and sometimes leaving collars when sporangiospores are released. Columellae hyaline, subglobose, smooth, 1.8–5.2 µm long and 1.1–3.3 µm wide. Apophyses mostly hyaline, smooth, ellipsoidal, 6.5–8.4 µm long and 6.0–6.9 µm wide. Giant cells present, subhyaline, globose, and 3.7–7.4 µm in diameter. Sporangiospores light green or sage green, smooth, diamond to oval, 1.9–2.9 µm long and 1.3–1.8 µm wide. Chlamydospores present, subhyaline, ellipsoidal to globose, 7.2–18.8 µm in diameter, terminal or intercalary, and filling with oil droplets. Zygospores absent.</p></tp:treatment-sec><tp:treatment-sec sec-type="Materials examined"><title>Materials examined.</title><p>China • Fujian Province, Sanming City, Sanyuan District, Sanyuan National Forest Park, Geshi Oak Scenic Area, 120 meters northeast to the Visitor Center (<named-content xmlns:xlink="http://www.w3.org/1999/xlink" content-type="dwc:verbatimCoordinates" xlink:type="simple">26°10.28'N, 117°27.72'E</named-content>), in the soil, 24 October 2024, Yang Jiang (holotype <abbrev xmlns:xlink="http://www.w3.org/1999/xlink" content-type="institution" xlink:title="Herbarium Mycologicum Academiae Sinicae in Beijing, China" xlink:type="simple">HMAS</abbrev> 354602, ex-holotype living culture <named-content xmlns:xlink="http://www.w3.org/1999/xlink" content-type="dwc:institutional_code" xlink:title="China General Microbiological Culture Collection Center, Chinese Academy of Sciences" xlink:href="https://scientific-collections.gbif.org/institution/ffff0a26-d2c0-46b3-a359-e9e8310ce20b" xlink:type="simple">CGMCC</named-content> 3.29877 = XG12236-12-1); China • Fujian Province, Sanming City, Sanyuan District, Sanyuan National Forest Park, Geshi Oak Scenic Area, 120 meters northeast to the Visitor Center (<named-content xmlns:xlink="http://www.w3.org/1999/xlink" content-type="dwc:verbatimCoordinates" xlink:type="simple">26°10.28'N, 117°27.72'E</named-content>), in the soil, 24 October 2024, Yang Jiang, living culture XG12246-12.</p></tp:treatment-sec><tp:treatment-sec sec-type="GenBank accession numbers"><title>GenBank accession numbers.</title><p><abbrev xmlns:xlink="http://www.w3.org/1999/xlink" xlink:title="internal transcribed spacer" xlink:type="simple">ITS</abbrev><ext-link xmlns:xlink="http://www.w3.org/1999/xlink" xlink:href="PV491274" ext-link-type="gen" xlink:type="simple">PV491274</ext-link>; <abbrev xmlns:xlink="http://www.w3.org/1999/xlink" xlink:title="large subunit" xlink:type="simple">LSU</abbrev><ext-link xmlns:xlink="http://www.w3.org/1999/xlink" xlink:href="PV603470" ext-link-type="gen" xlink:type="simple">PV603470</ext-link>; <italic>act</italic><ext-link xmlns:xlink="http://www.w3.org/1999/xlink" xlink:href="PZ433251" ext-link-type="gen" xlink:type="simple">PZ433251</ext-link>; <italic>TEF1α</italic><ext-link xmlns:xlink="http://www.w3.org/1999/xlink" xlink:href="PZ433253" ext-link-type="gen" xlink:type="simple">PZ433253</ext-link>.</p></tp:treatment-sec><tp:treatment-sec sec-type="Notes"><title>Notes.</title><p>In the phylogenetic analyses, based on the concatenated <abbrev xmlns:xlink="http://www.w3.org/1999/xlink" xlink:title="internal transcribed spacer" xlink:type="simple">ITS</abbrev>-<abbrev xmlns:xlink="http://www.w3.org/1999/xlink" xlink:title="large subunit" xlink:type="simple">LSU</abbrev>-<italic>act</italic>-<italic>TEF1α</italic> sequences, the newly identified strains of <italic><tp:taxon-name><tp:taxon-name-part taxon-name-part-type="genus" reg="Gongronella">G.</tp:taxon-name-part> <tp:taxon-name-part taxon-name-part-type="species" reg="globospora">globospora</tp:taxon-name-part></tp:taxon-name></italic> sp. nov. are closely related to <italic><tp:taxon-name><tp:taxon-name-part taxon-name-part-type="genus" reg="Gongronella">G.</tp:taxon-name-part> <tp:taxon-name-part taxon-name-part-type="species" reg="chlamydospora">chlamydospora</tp:taxon-name-part></tp:taxon-name></italic> (Fig. <xref ref-type="fig" rid="F2">2</xref>: MLBS = 100%, <abbrev xmlns:xlink="http://www.w3.org/1999/xlink" xlink:title="Bayesian Inference Posterior Probability" xlink:type="simple">BIPP</abbrev> = 1). The pairwise identity values between <italic><tp:taxon-name><tp:taxon-name-part taxon-name-part-type="genus" reg="Gongronella">G.</tp:taxon-name-part> <tp:taxon-name-part taxon-name-part-type="species" reg="globospora">globospora</tp:taxon-name-part></tp:taxon-name></italic> and <italic><tp:taxon-name><tp:taxon-name-part taxon-name-part-type="genus" reg="Gongronella">G.</tp:taxon-name-part> <tp:taxon-name-part taxon-name-part-type="species" reg="chlamydospora">chlamydospora</tp:taxon-name-part></tp:taxon-name></italic> are 93.4% for <abbrev xmlns:xlink="http://www.w3.org/1999/xlink" xlink:title="internal transcribed spacer" xlink:type="simple">ITS</abbrev>. The values of <abbrev xmlns:xlink="http://www.w3.org/1999/xlink" xlink:title="large subunit" xlink:type="simple">LSU</abbrev>, <italic>act</italic>, and <italic>TEF1α</italic> are not available. Morphologically, they are differentiated in growth rate (5.8–7.8 mm/d vs. 8.2 mm/d), apophyses (6.5–8.4 × 6.0–6.9 µm vs. 6.0–12.0 × 6.0–10.0 µm), columellae (1.8–5.2 × 1.1–3.3 µm vs. 3.0–5.5 × 3.5–6.5 µm) and chlamydospores (7.2–18.8 µm vs. 2.0–3.0 µm) (<xref ref-type="bibr" rid="B54">Zhao et al. 2023</xref>).</p></tp:treatment-sec><tp:treatment-sec><!--Section generated to contain objects referenced in tp:taxon-treatment.--><fig id="F2" position="float" orientation="portrait"><object-id xmlns:xlink="http://www.w3.org/1999/xlink" content-type="doi" xlink:type="simple">10.3897/mycokeys.136.201393.figure2</object-id><object-id xmlns:xlink="http://www.w3.org/1999/xlink" content-type="zenodo_dep_id" xlink:type="simple">21292376</object-id><object-id xmlns:xlink="http://www.w3.org/1999/xlink" content-type="arpha" xlink:type="simple">1ECD9AF2-0660-5A0B-893E-3814AC9746D1</object-id><label>Figure 2.</label><caption><p>Phylogenetic tree of <italic><tp:taxon-name><tp:taxon-name-part taxon-name-part-type="genus" reg="Gongronella">Gongronella</tp:taxon-name-part></tp:taxon-name></italic> based on <abbrev xmlns:xlink="http://www.w3.org/1999/xlink" xlink:title="internal transcribed spacer" xlink:type="simple">ITS</abbrev>-<abbrev xmlns:xlink="http://www.w3.org/1999/xlink" xlink:title="large subunit" xlink:type="simple">LSU</abbrev>-<italic>act</italic>-<italic>TEF1α</italic> sequences, with <italic><tp:taxon-name><tp:taxon-name-part taxon-name-part-type="genus" reg="Cunninghamella">Cunninghamella</tp:taxon-name-part> <tp:taxon-name-part taxon-name-part-type="species" reg="echinulata">echinulata</tp:taxon-name-part></tp:taxon-name></italic> as an outgroup. The concatenated dataset comprises 49 strains and 3,052 characters. The best RAxML tree has a final likelihood value of –12535.903111. The evolutionary model GTR+I+G is applied for all genes. The matrix contained 858 distinct alignment patterns, with 30% of characters and gaps completely undetermined. Maximum Likelihood Bootstrap Values (left, <abbrev xmlns:xlink="http://www.w3.org/1999/xlink" xlink:title="Maximum Likelihood Bootstrap Values" xlink:type="simple">MLBV</abbrev> ≥ 70%) and Bayesian Inference Posterior Probability (right, <abbrev xmlns:xlink="http://www.w3.org/1999/xlink" xlink:title="Bayesian Inference Posterior Probability" xlink:type="simple">BIPP</abbrev> ≥ 0.90) are shown on the nodes, divided by a slash “/”. <abbrev xmlns:xlink="http://www.w3.org/1999/xlink" xlink:title="Maximum Likelihood Bootstrap Values" xlink:type="simple">MLBV</abbrev> &lt; 70% and <abbrev xmlns:xlink="http://www.w3.org/1999/xlink" xlink:title="Bayesian Inference Posterior Probability" xlink:type="simple">BIPP</abbrev> &lt; 0.90 are represented by an en dash “–”. The two newly proposed strains are indicated in bold red. Bold strains marked with an asterisk “*” represent ex-types or ex-holotypes. Branches shortened to fit the page are represented by double slashes “//” and the number of folds “×”. The scale at the bottom left indicates 0.1 substitutions per site.</p></caption><graphic xmlns:xlink="http://www.w3.org/1999/xlink" xlink:href="mycokeys-136-193-g002.jpg" id="oo_1711206.jpg" position="float" orientation="portrait" xlink:type="simple"><uri content-type="original_file" xlink:type="simple">https://binary.pensoft.net/fig/1711206</uri></graphic></fig></tp:treatment-sec><ref-list><ref id="B54"><mixed-citation xmlns:xlink="http://www.w3.org/1999/xlink" xlink:type="simple">Zhao H, Nie Y, Zong T, Wang K, Lv M, Cui Y, Tohtirjap A, Chen J, Zhao C, Wu F, Cui B, Yuan Y, Dai Y, Liu X (2023) Species diversity, updated classification and divergence times of the phylum <tp:taxon-name><tp:taxon-name-part taxon-name-part-type="phylum">Mucoromycota</tp:taxon-name-part></tp:taxon-name>. Fungal Diversity 123(1): 49–157. <ext-link xlink:href="10.1007/s13225-023-00525-4" ext-link-type="doi" xlink:type="simple">https://doi.org/10.1007/s13225-023-00525-4</ext-link></mixed-citation></ref></ref-list></tp:taxon-treatment>
