# Supplementary material for: Unveiling species diversity within early-diverging fungi from China XVI: Five new Absidia and a new Gongronella species (Cunninghamellaceae, Mucoromycota)
Source: MycoKeys. 2026 Jul 8;136:193–216. doi: 10.3897/mycokeys.136.201393 (PMC13373581; doi:10.3897/mycokeys.136.201393)
Supplement: Supplementary material 1 — GenBank accession numbers [file mycokeys-136-193-s001.xlsx]

## Sheet: Sheet2
Species	Strains	GenBank accession numbers
		ITS	LSU	TEF-1α	ACT	SSU
Absidia abundans	XY09265	ON074697	ON074681	NA	NA	NA
A. abundans	CGMCC 3.16255*	NR182590	ON074683	NA	NA	NA
A. abundans	XY09274	ON074696	ON074682	NA	NA	NA
A. aguabelensis	URM 8213*	NR189383	NG241934	NA	NA	NA
A. alpina	CGMCC 3.16104	OL678133	NA	NA	NA	NA
A. ampullacea	CGMCC 3.16054	MZ354138	MZ350132	NA	NA	NA
A. anomala	CBS 125.68*	MH859085	MH870799	NA	NA	NA
A. anomala	FSU5798	EF030523	NA	NA	EF030535	NA
A. arrhiza	XG09770-6	PQ600859	PQ600253	PQ680678	PQ753532	PQ600262
A. arrhiza	CGMCC 3.28540*	PQ600860	PQ600254	PQ680679	PQ753533	PQ600263
A. biappendiculata	CBS 187.64	MZ354153	MZ350147	MZ357420	MZ357438	NA
A. bonitoensis	URM 7889*	MN977786	MN977805	NA	NA	NA
A. brunnea	CGMCC 3.16055*	MZ354139	MZ350133	MZ357403	MZ357421	NA
A. brunneola	CGMCC 3.29490*	NMDCN0009VE 6	NMDCN000 9VEM	NMDCN0009 VEU	NMDCN0009 TVO	NMDCN0009VE E
A. brunneola	XG12984-12-2	NMDCN0009VE 7	NMDCN000 9VEN	NMDCN0009 VEV	NMDCN0009 TVP	NMDCN0009VE F
A. caatinguensis	URM 7156*	NR154704	NG058582	NA	NA	NA
A. caerulea	XY00608	OL620081	NA	NA	NA	NA
A. caerulea	XY00729	OL620082	NA	NA	NA	NA
A. caerulea	CBS 101.36	MH855718	MH867230	NA	NA	NA
A. caerulea	FSU767	AY944870	NA	NA	NA	NA
A. californica	CBS 314.78	JN205816	MH872902	NA	NA	NA
A. californica	FSU4748	AY944873	EU736301	EU736247	EU736224	EU736274
A. californica	FSU4747	AY944872	EU736300	EU736246	AY944758	EU736273
A. cheongyangensis	CNUFC CY2203*	PP844904	PP852788	NA	PP893196	NA
A. chinensis	CGMCC 3.16057	MZ354141	MZ350135	NA	MZ357422	NA
A. chinensis	CGMCC 3.16056*	MZ354140	MZ350134	NA	NA	NA
A. cinerea	CGMCC 3.16062	MZ354146	MZ350140	MZ357407	MZ357427	NA
A. collariata	CGMCC 3.28536*	PQ610533	PQ605104	PQ613269	PQ613279	PQ605114
A. collariata	XG08666-10-2	PQ610534	PQ605105	PQ613270	PQ613280	PQ605115
A. cornuta	URM 6100*	NR172976	MN625255	NA	NA	NA
A. crystalloides	CGMCC3.27496*	PP377803	PP373736	NA	NA	NA
A. crystalloides	SAUCC693201	PP377804	PP373737	NA	NA	NA
A. cuneospora	CBS 101.59*	MH857828	MH869361	NA	NA	NA
A. cylindrospora	CBS 100.08	JN205822	JN206588	NA	NA	NA
A. digitata	CGMCC 3.29492*	NMDCN0009VE 2	NMDCN000 9VEI	NMDCN0009 VEQ	NMDCN0009 TVK	NMDCN0009VE A
A. digitata	XG18784-2-2	NMDCN0009VE 3	NMDCN000 9VEJ	NMDCN0009 VER	NMDCN0009 TVL	NMDCN0009VE B
A. digitula	CGMCC 3.16058*	MZ354142	MZ350136	MZ357404	MZ357423	NA
A. edaphica	MFLUCC 20-0088	NR172305	NG075367	NA	MT410739	NG074951
A. exilis	CGMCC 3.29493*	NMDCN0009VE 0	NMDCN000 9VEG	NMDCN0009 VEO	NMDCN0009 TVI	NMDCN0009VE8
A. exilis	XG21013-11-2	NMDCN0009VE 1	NMDCN000 9VEH	NMDCN0009 VEP	NMDCN0009 TVJ	NMDCN0009VE9
A. frigida	CGMCC 3.16201*	NR182565	OM030223	NA	NA	NA
A. fusca	CBS 102.35*	NR103625	NG058552	NA	NA	NA
A. gemella	CGMCC 3.16202*	OM108488	OM030224	NA	NA	NA
A. glauca	CBS 129233	MH865253	MH876693	NA	NA	NA
A. glauca	CBS 101.08*	MH854573	MH866105	NA	NA	NA
A. glauca	FSU660	AY944879	EU736302	EU736248	EU736225	EU736275
A. globospora	CGMCC 3.16031*	NR189829	MW671544	MZ357412	MZ357431	NA
A. globospora	CGMCC 3.16035	MW671538	MW671545	MZ357413	MZ357432	NA
A. globospora	CGMCC 3.16036	MW671539	MW671546	MZ357414	MZ357433	NA
A. guangxiensis	CGMCC 3.29872*	PZ378773	PZ381883	PZ414691	PZ397471	PZ385211
A. guangxiensis	XG21652-1-2	PZ378774	PZ381884	PZ414692	PZ397472	PZ385212
A. hainanensis	CGMCC 3.28535*	PQ610537	PQ605108	PQ613273	PQ613283	PQ605118
A. hainanensis	XG06908-4	PQ610538	PQ605109	PQ613274	PQ613284	PQ605119
A. heilongjiangensis	CGMCC 3.29873*	PZ378775	PZ381885	PZ414695	PZ397475	PZ385213
A. heilongjiangensis	XG21654-1-2	PZ378776	PZ381886	PZ414696	PZ397476	PZ385214
A. heterospora	SHTH021	JN942683	JN982936	NA	NA	JQ004928
A. heterospora	CBS101.29*	JN206595	MH866483	NA	NA	NA
A. hubeiensis	CGMCC 3.29874*	PZ378777	PZ381887	PZ414693	PZ397473	PZ385215
A. hubeiensis	XG21653-1-2	PZ378778	PZ381888	PZ414694	PZ397474	PZ385216
A. irregularis	CGMCC 3.27812*	PQ306325	PQ289020	PV126019	PQ807209	PQ799254
A. irregularis	XG05674-7	PQ306326	PQ289021	PV126020	PQ807210	PQ799255
A. jiangxiensis	CGMCC 3.16105*	OL678134	PP780377	PP790569	PP790577	PP779719
A. jindoensis	CNUFC-PTI1-1	MF926622	MF926616	MF926513	MF926510	MF926626
A. koreana	EML-IFS45-1*	KR030062	KR030056	KR030060	KR030058	KT321298
A. koreana	XY00816	OL620083	ON123771	NA	NA	NA
A. koreana	XY00596	OL620084	NA	NA	NA	NA
A. kunryangriensis	CNUFC CY2230*	PP844905	PP956882	NA	PP893198	NA
A. lobata	CGMCC 3.16256	ON074690	ON074679	NA	NA	NA
A. longisporangiophora	CGMCC 3.29875*	PZ378779	PZ381889	PZ414689	PZ397469	PZ385217
A. longisporangiophora	XG21646-1-2	PZ378780	PZ381890	PZ414690	PZ397470	PZ385218
A. longissima	CGMCC 3.16203*	NR182566	OM030225	NA	NA	NA
A. macrospora	FSU4746	AY944882	EU736303	EU736249	AY944760	EU736276
A. macrospora	CBS 697.68*	HM849704	NA	NA	NA	NA
A. medulla	CGMCC 3.16034	NR189832	MW671549	MZ357417	MZ357436	NA
A. menglianensis	KUNCC 24-18542*	PQ594928	PQ594930	NA	NA	NA
A. menglianensis	KUNCC 24-18541	PQ594927	PQ594929	NA	NA	NA
A. montepascoalis	URM 8218	NR172995	NA	NA	NA	NA
A. multiformis	CGMCC 3.27807*	PQ306319	PQ803168	PV126021	PQ807203	PQ799260
A. multiformis	XG04016-3	PQ306320	PQ803169	PV126022	PQ807204	PQ799261
A. multispora	URM 8210*	MN953780	MN953782	NA	NA	NA
A. myceliosa	CGMCC 3.29876*	PZ378781	PZ381891	PZ414687	PZ392928	PZ385219
A. myceliosa	XG21645-1-2	PZ378782	PZ381892	PZ414688	PZ392929	PZ385220
A. nigra	CBS 127.68*	NR173068	MZ350146	MZ357419	MZ357437	NA
A. nigra	CGMCC 3.16059	MZ354143	MZ350137	MZ357405	MZ357424	NA
A. nigra	CGMCC 3.16060	MZ354144	MZ350138	MZ357406	MZ357425	NA
A. oblongispora	CGMCC 3.16061	MZ354145	MZ350139	NA	MZ357426	NA
A. ovalispora	CGMCC 3.16019	NR176748	MW264131	NA	NA	NA
A. ovoidospora	CGMCC 3.27811 clone1*	PQ306327	PQ803164	PV126015	PQ807207	PQ799256
A. ovoidospora	CGMCC 3.27811 clone2*	PV069753	PQ803165	PV126017	PV126023	PQ799257
A. ovoidospora	XG05673-3 clone1	PQ306328	PQ803166	PV126016	PQ807208	PQ799258
A. ovoidospora	XG05673-3 clone2	PV069754	PQ803167	PV126018	PV126024	PQ799259
A. pacifica	CGMCC3.27497*	PP377802	PP373735	NA	NA	NA
A. pacifica	SAUCC413601	PP377801	PP373734	NA	NA	NA
A. panacisoli	SYPF 7183*	MF522181	MF522180	MF624251	NA	MF522179
A. pararepens	XY00631	OL620085	ON123774	NA	NA	NA
A. pararepens	XY00615	OL620086	NA	NA	NA	NA
A. pararepens	XY05899	OL620087	NA	NA	NA	NA
A. pararepens	CCF 6352	MT193669	MT192308	NA	NA	NA
A. pateriformis	CGMCC3.27495*	PP377805	PP373738	NA	NA	NA
A. pateriformis	SAUCC634702	PP377806	PP373739	NA	NA	NA
A. pernambucoensis	URM < BRA > 7219	MN635568	MN635569	NA	NA	NA
A. persistens	CGMCC 3.28894*	PV490632	PV488997	PV747800	PV747802	PV603653
A.persistens	XG12245-13-2	PV490633	PV488998	PV747801	PV747803	PV603654
A. pseudocylindrospora	EML-FSDY6-2	KU923817	KU923814	NA	KU923815	KU923819
A. psychrophilia	FSU4745	AY944874	EU736306	EU736252	AY944762	EU736279
A. purpurea	CGMCC 3.16106	OL678135	NA	NA	NA	NA
A. pyriformis	CGMCC 3.28538*	PQ610531	PQ605102	PQ613267	PQ613277	PQ605112
A. pyriformis	XG09540-14-5	PQ610532	PQ605103	PQ613268	PQ613278	PQ605113
A. radiata	CGMCC 3.16257	ON074698	ON074684	NA	NA	NA
A. radiata	XY09330-1	ON074699	ON074685	NA	NA	NA
A. repens	CBS 115583*	NR103624	NG058551	NA	NA	NA
A. saloaensis	URM 8209*	MN953781	MN953783	NA	NA	NA
A. sichuanensis	CGMCC 3.16258*	NR182589	ON074688	NA	NA	NA
A. simplex	XG10012-8	PQ600861	PQ600255	PQ661464	PQ686229	PQ600264
A. simplex	CGMCC 3.28541*	PQ600862	PQ600256	PQ661465	PQ686230	PQ600265
A. soli	MFLU-20-0414*	MT396373	MT393988	NA	NA	MT394049
A. sphaerica	XY00690-1	PQ600865	PQ600259	PQ677802	PQ777148	PQ600268
A. sphaerica	CGMCC 3.28542*	PQ600866	PQ600260	PQ677803	PQ777149	PQ600269
A. spinosa	FSU551	AY944887	EU736307	EU736253	EU736227	EU736280
A. stercoraria	EML-DG8-1*	KU168828	KT921998	KT922002	KT922000	NG065640
A. sympodialis	CGMCC 3.16063*	MZ354147	MZ350141	NA	NA	NA
A. sympodialis	CGMCC 3.16064	MZ354148	MZ350142	MZ357408	NA	NA
A. tardiva	CGMCC 3.28537*	PQ610529	PQ605100	PQ613265	PQ613275	PQ605110
A. tardiva	XG08757-6	PQ610530	PQ605101	PQ613266	PQ613276	PQ605111
A. terrestris	FMR 14989*	LT795003	LT795005	NA	NA	NA
A. tibetensis	CGMCC 3.28534*	PQ610535	PQ605106	PQ613271	PQ613281	PQ605116
A. tibetensis	XG00415-3	PQ610536	PQ605107	PQ613272	PQ613282	PQ605117
A. tumida	CGMCC 3.29491*	NMDCN0009VE 4	NMDCN000 9VEK	NMDCN0009 VES	NMDCN0009 TVM	NMDCN0009VE C
A. tumida	XG18709-9-2	NMDCN0009VE 5	NMDCN000 9VEL	NMDCN0009 VET	NMDCN0009 TVN	NMDCN0009VE D
A. turgida	CGMCC 3.16032*	NR189830	NG241931	MZ357415	MZ357434	NA
A. varians	CGMCC 3.16065*	MZ354149	MZ350143	MZ357409	MZ357428	NA
A. variiprojecta	URM 8620*	PP844913	NA	NA	PP893200	NA
A. variispora	URM 8720*	PP844915	PP956886	NA	PP893205	NA
A. verticilliformis	CGMCC 3.27810 clone1*	PQ306315	PQ803170	PV126011	PQ807205	PQ799262
A. verticilliformis	CGMCC 3.27810 clone2*	PV069755	PQ803171	PV126013	PV126025	PQ799263
A. verticilliformis	XG04088-4 clone1	PQ306316	PQ803172	PV126012	PQ807206	PQ799264
A. verticilliformis	XG04088-4 clone2	PV069756	PQ803173	PV126014	PV126026	PQ799265
A. virescens	CGMCC 3.16066*	MZ354150	MZ350144	MZ357410	MZ357429	NA
A. virescens	CGMCC 3.16067	MZ354151	MZ350145	MZ357411	MZ357430	NA
A. viridis	XG09563-2	PQ600863	PQ600257	PQ661233	PQ753530	PQ600266
A. viridis	CGMCC 3.28539*	PQ600864	PQ600258	PQ661234	PQ753531	PQ600267
A. xinjiangensis	CGMCC 3.16107*	OL678136	NA	NA	NA	NA
A. yunnanensis	XY09528	ON074701	ON074686	NA	NA	NA
A. yunnanensis	CGMCC 3.16259*	NR182591	NG149054	NA	NA	NA
A. zonata	CGMCC 3.16033*	NR189831	MW671548	MZ357416	MZ357435	NA
A. zygospora	RSPG 214	KC478527	NA	NA	NA	NA
A. zygospora	ANG28	DQ914420	NA	NA	NA	NA
A. zygospora	MFLUCC 23-0016*	OR104965	OR104992	NA	NA	NA
Cunninghamella blakesleeana	CBS 782.68	JN205869	MH870950	NA	NA	NA
C. blakesleeana	CBS 133.27*	JN205865.1	MH866397	KJ156479	NA	NA
C. echinulata	CBS 156.28*	JN205895	MH877699	NA	NA	NA
C. elegans	CBS 167.53	MH857146	HM849700	NA	NA	NA
C. elegans	CBS 160.28*	AF254928.1	NA	KJ156470	NA	NA
Gongronella abortosporangia	CGMCC 3.27028*	PP195847	PP195948	PP850088	PP933938	NA
G. abortosporangia	SAUCC 4064-2	PP195848	PP195949	PP850089	PP933939	NA
G. apophysata	CGMCC 3.27031*	PP195853	PP195954	PP850099	PP933947	NA
G. apophysata	SAUCC 4846-3	PP195854	PP195955	PP850100	PP933948	NA
G. banzhaoae	BRIP 75171a*	OR271908	OR259049	NA	NA	NA
G. bartikiae	BRIP 76703a*	PQ882522	PV069357	NA	NA	NA
G. bawanglingensis	CGMCC 3.27033*	PP195857	PP195958	PP850103	PP933951	NA
G. bawanglingensis	SAUCC 6946-1	PP195858	PP195959	PP850104	PP933952	NA
G. brasiliensis	URM 7487*	NR155148	KY114932	NA	NA	NA
G. brasiliensis	URM 7488	KY114931	KY114933	NA	NA	NA
G. butleri	CBS 216.58*	JN206285	MH869292	NA	NA	NA
G. chlamydospora	CGMCC 3.16118*	OL678157	NA	NA	NA	NA
G. eborensis	MUM 10.262*	KT809408	MN947301	NA	NA	NA
G. eborensis	MUM 10.263	GU244500	MN947302	NA	NA	NA
G. fusoacuminata	BCRC 10F0908*	NR199105	NG244365	NA	NA	NA
G. globospora	CGMCC 3.29877*	PV491274	PV603470	PZ433251	PZ433253	NA
G. globospora	XG12236-12-2	PV491275	PV603471	PZ433252	PZ433254	NA
G. guangdongensis	CGMCC 3.15212*	NR158464	MN947303	NA	NA	NA
G. guangdongensis	CGMCC 3.15213	KC462740	MN947304	NA	NA	NA
G. hydei	KUMCC 18.0198*	NR171964	MT907273	NA	NA	NA
G. inconstans	CGMCC 3.27029*	PP195849	PP195950	PP850091	PP933941	NA
G. inconstans	SAUCC 4113-3	PP195850	PP195951	PP850092	PP933942	NA
G. irregularis	URMB 95619*	PP923717	PP923718	NA	NA	NA
G. koreana	EML-TS2Bp*	KP636529	KP636530	NA	KP636527	NA
G. koreana	EML-TS2Bp-2	KP835545	KP835542	NA	KP835543	NA
G. lacrispora	ATCC 24412*	GU244498	JN206609	NA	NA	NA
G. multiramosa	CGMCC 3.26216*	OR733546	OR733611	PP850087	PP933937	NA
G. multiramosa	SAUCC 4056-4	OR733545	OR733610	NA	NA	NA
G. multispora	CGMCC 3.16119*	NR191160	NG244093	NA	NA	NA
G. namwonensis	CNUFC WW2-12*	NR175640	MN658482	NA	NA	NA
G. oleae	CGMCC 3.26217*	OR742078	OR733608	PP850097	PP933945	NA
G. oleae	SAUCC 4164-2	OR742079	OR733609	PP850098	PP933946	NA
G. orasabula	EML-QF12-1*	NR148087	KT936263	NA	KT936265	NA
G. orasabula	EML-QF12-2	KT936270	KT936264	NA	NA	NA
G. pamphilae	BRIP 74936a*	OR271909	OR259050	NA	NA	NA
G. pamphilae	CGMCC 3.27027	PP195845	PP195946	PP850086	PP933935	NA
G. pamphilae	SAUCC 4031-2	PP195846	PP195947	PP850085	PP933936	NA
G. pedratalhadensis	URM 8182*	MN912512	MN912508	NA	NA	NA
G. pingtangensis	CGMCC 3.27032*	PP195855	PP195956	PP850101	PP933949	NA
G. pingtangensis	SAUCC 5676-2	PP195856	PP195957	PP850102	PP933950	NA
G. qichaensis	CGMCC 3.26218*	OR733544	OR733607	PP850093	NA	NA
G. qichaensis	SAUCC 4137-3	OR733543	OR733606	PP850094	NA	NA
G. reniformis	CGMCC 3.27030*	PP195851	PP195952	PP850095	PP933943	NA
G. reniformis	SAUCC 4142-5	PP195852	PP195953	PP850096	PP933944	NA
G. sichuanensis	CGMCC 3.19651*	MK813373	MK813855	NA	MK820625	NA
G. sichuanensis	CGMCC 3.19652	MK813374	MK813856	NA	MK820626	NA
G. zunyiensis	CGMCC 3.19899*	MN453856	MN453853	NA	NA	NA
G. zunyiensis	CGMCC 3.19900	MN453857	MN453854	NA	NA	NA
Notes: New species discovered herein are shown in bold. The asterisk "*" indicates the ex-type or ex-holotype strains.The "NA" stands for "not available".
